# Supplementary material for: Innovation and Utilization of Functional Feed Additives from Maize By-Products in Broiler Chickens
Source: Animals (Basel). 2024 Nov 7;14(22):3198. doi: 10.3390/ani14223198 (PMC11590908; doi:10.3390/ani14223198)
Supplement: Supplementary file 1 [file animals-14-03198-s001.zip]

Archive with 1 entries (1 files):
- animals-3250381-supplementary.pdf
